# Supplementary material for: Diverse viral pathogens in Australian canines: limited geographic structure and the first detection of an RNA virus in dingoes
Source: Virus Evol. 2025 May 22;11(1):veaf042. doi: 10.1093/ve/veaf042 (PMC12202209; doi:10.1093/ve/veaf042)
Supplement: Mifsud_Supplementary_Table_5_veaf042 [file mifsud_supplementary_table_5_veaf042.xlsx]

## Sheet: Sheet1
virus_name	ncbi_accession	sequence_length	location	library	virus_species	virus_lineage	host	accession	coverage	percentage_of_library_reads	blastx_length	blastx_tophit_description	blastx_tophit_identity	blastx_tophit_evalue	sample_type	host_sex	host_age	diseases_and_conditions	individuals_per_pool
canid_alphaherpesvirus_1_hopevale_21_polyf1	PV418543	351	Hope Vale QLD	hopevale_21	canid_alphaherpesvirus_1	Viruses; Duplodnaviria; Heunggongvirae; Peploviricota; Herviviricetes; Herpesvirales; Orthoherpesviridae; Alphaherpesvirinae; Varicellovirus; Varicellovirus canidalpha1	Canis familiaris	TBA	1.28205	1.96835e-06	351	CAA61671.1 DNA polymerase, partial [Canid alphaherpesvirus 1]	98.3	5.5e-73	Nasal Swab	Female	Adult	well lots of ticks	3
canid_alphaherpesvirus_1_hopevale_21_polyf2	PV418544	266	Hope Vale QLD	hopevale_21	canid_alphaherpesvirus_1	Viruses; Duplodnaviria; Heunggongvirae; Peploviricota; Herviviricetes; Herpesvirales; Orthoherpesviridae; Alphaherpesvirinae; Varicellovirus; Varicellovirus canidalpha1	Canis familiaris	TBA	1.12782	1.31224e-06	266	ALL25904.1 DNA polymerase catalytic subunit [Canid alphaherpesvirus 1]	100	7.63e-50	Nasal Swab	Female	Adult	well lots of ticks	3
canine_astrovirus_1_hopevale_4_RdRp	PV418545	2070	Hope Vale QLD	hopevale_4	canine_astrovirus	Viruses; Riboviria; Orthornavirae; Pisuviricota; Stelpaviricetes; Stellavirales; Astroviridae; Mamastrovirus; unclassified Mamastrovirus	Canis familiaris	TBA	167.037	0.00240819	2070	WDW25686.1 MAG: ORF1b, partial [Canine astrovirus]	100	0	Rectal Swab	Male	Puppy	well	3
canine_astrovirus_2_hopevale_4_RdRp	PV418546	4175	Hope Vale QLD	hopevale_4	canine_astrovirus	Viruses; Riboviria; Orthornavirae; Pisuviricota; Stelpaviricetes; Stellavirales; Astroviridae; Mamastrovirus; unclassified Mamastrovirus	Canis familiaris	TBA	7652.66	0.79338	4175	UYL89619.1 nonstructural protein [Canine astrovirus]	99	0	Rectal Swab	Male	Puppy	well	3
canine_astrovirus_a_hopevale_4_capsid	PV418547	2416	Hope Vale QLD	hopevale_4	canine_astrovirus	Viruses; Riboviria; Orthornavirae; Pisuviricota; Stelpaviricetes; Stellavirales; Astroviridae; Mamastrovirus; unclassified Mamastrovirus	Canis familiaris	TBA	1233.6	0.0156677	2416	WLE99413.1 capsid protein [Raccoon dog astrovirus]	79.6	0	Rectal Swab	Male	Puppy	well	3
canine_astrovirus_b_hopevale_4_capsid	PV418548	2447	Hope Vale QLD	hopevale_4	canine_astrovirus	Viruses; Riboviria; Orthornavirae; Pisuviricota; Stelpaviricetes; Stellavirales; Astroviridae; Mamastrovirus; unclassified Mamastrovirus	Canis familiaris	TBA	6983.51	0.239329	2447	WNA12464.1 capsid protein [Canine astrovirus]	94.2	0	Rectal Swab	Male	Puppy	well	3
canine_astrovirus_c_hopevale_4_capsid	PV418549	2227	Hope Vale QLD	hopevale_4	canine_astrovirus	Viruses; Riboviria; Orthornavirae; Pisuviricota; Stelpaviricetes; Stellavirales; Astroviridae; Mamastrovirus; unclassified Mamastrovirus	Canis familiaris	TBA	7419.3	0.304694	2227	WLE99413.1 capsid protein [Raccoon dog astrovirus]	82.8	0	Rectal Swab	Male	Puppy	well	3
canine_astrovirus_centralwest_3_capsid	PV418550	2311	Central West Shelter	centralwest_3	canine_astrovirus	Viruses; Riboviria; Orthornavirae; Pisuviricota; Stelpaviricetes; Stellavirales; Astroviridae; Mamastrovirus; unclassified Mamastrovirus	Canis familiaris	TBA	2335.87	0.905163	2311	AKB90507.1 capsid precursor [Canine astrovirus]	98.3	0	Faeces	Male	Puppy	well	5
canine_astrovirus_centralwest_3_RdRp	PV418551	2059	Central West Shelter	centralwest_3	canine_astrovirus	Viruses; Riboviria; Orthornavirae; Pisuviricota; Stelpaviricetes; Stellavirales; Astroviridae; Mamastrovirus; unclassified Mamastrovirus	Canis familiaris	TBA	7921.51	8.55149	2059	YP_009130648.1 RNA dependent RNA polymerase, partial [Canine astrovirus]	98.6	0	Faeces	Male	Puppy	well	5
canine_astrovirus_centralwest_5_capsid	PV418552	962	Central West Shelter	centralwest_5	canine_astrovirus	Viruses; Riboviria; Orthornavirae; Pisuviricota; Stelpaviricetes; Stellavirales; Astroviridae; Mamastrovirus; unclassified Mamastrovirus	Canis familiaris	TBA	4.13793	2.24878e-05	986	AVK93109.1 capsid protein [Canine astrovirus]	98.8	8.45e-222	Faeces	Female	Puppy	well	3
canine_astrovirus_centralwest_6_capsid_RdRp	PV418553	6465	Central West Shelter	centralwest_6	canine_astrovirus	Viruses; Riboviria; Orthornavirae; Pisuviricota; Stelpaviricetes; Stellavirales; Astroviridae; Mamastrovirus; unclassified Mamastrovirus	Canis familiaris	TBA	385.942	0.0103279	6465	UYL89619.1 nonstructural protein [Canine astrovirus]	98.7	0	Faeces	Female	Adult	well	6
canine_astrovirus_huntervalley_3_capsid_RdRp	PV418554	6460	Hunter Valley Shelter	huntervalley_3	canine_astrovirus	Viruses; Riboviria; Orthornavirae; Pisuviricota; Stelpaviricetes; Stellavirales; Astroviridae; Mamastrovirus; unclassified Mamastrovirus	Canis familiaris	TBA	26.3192	0.000578202	6460	ARV88482.1 nonstructural protein [Canine astrovirus]	98.8	0	Faeces	Female	Puppy	well, 2/3 had cleared hookworm	3
canine_astrovirus_huntervalley_6_capsid_RdRp	PV418555	6466	Hunter Valley Shelter	huntervalley_6	canine_astrovirus	Viruses; Riboviria; Orthornavirae; Pisuviricota; Stelpaviricetes; Stellavirales; Astroviridae; Mamastrovirus; unclassified Mamastrovirus	Canis familiaris	TBA	7771.18	0.954117	6466	UYL89619.1 nonstructural protein [Canine astrovirus]	98.3	0	Faeces	Male	Adult	well	5
canine_astrovirus_huntervalley_7_capsid_RdRp	PV418556	6444	Hunter Valley Shelter	huntervalley_7	canine_astrovirus	Viruses; Riboviria; Orthornavirae; Pisuviricota; Stelpaviricetes; Stellavirales; Astroviridae; Mamastrovirus; unclassified Mamastrovirus	Canis familiaris	TBA	7787.55	0.795902	6444	UYL89619.1 nonstructural protein [Canine astrovirus]	98.9	0	Faeces	Male	Puppy	well, in rehab leg amp	3
canine_astrovirus_perth_6_capsid_RdRp	PV418557	6478	Perth Shelter	perth_6	canine_astrovirus	Viruses; Riboviria; Orthornavirae; Pisuviricota; Stelpaviricetes; Stellavirales; Astroviridae; Mamastrovirus; unclassified Mamastrovirus	Canis familiaris	TBA	7705.43	1.03365	6478	ULF48000.1 MAG: nonstructural protein [Raccoon dog astrovirus 3]	92.1	0	Faeces	Female	Adult	NA	4
canine_calicivirus_0_huntervalley_6	PV418558	1330	Hunter Valley Shelter	huntervalley_6	canine_calicivirus	Viruses; Riboviria; Orthornavirae; Pisuviricota; Pisoniviricetes; Picornavirales; Caliciviridae; Vesivirus; unclassified Vesivirus	Canis familiaris	TBA	4.75789	2.30463e-05	1330	AVI57691.1 nonstructural polyprotein, partial [Canine vesivirus]	99.1	0	Faeces	Male	Adult	well	5
canine_calicivirus_1_huntervalley_6	PV418559	578	Hunter Valley Shelter	huntervalley_6	canine_calicivirus	Viruses; Riboviria; Orthornavirae; Pisuviricota; Pisoniviricetes; Picornavirales; Caliciviridae; Vesivirus; unclassified Vesivirus	Canis familiaris	TBA	3.63322	7.33293e-06	578	AAQ24845.2 non-structural polyprotein, partial [Calicivirus isolate 2117]	98.4	3.65e-120	Faeces	Male	Adult	well	5
canine_calicivirus_2_huntervalley_6	PV418560	2273	Hunter Valley Shelter	huntervalley_6	canine_calicivirus	Viruses; Riboviria; Orthornavirae; Pisuviricota; Pisoniviricetes; Picornavirales; Caliciviridae; Vesivirus; unclassified Vesivirus	Canis familiaris	TBA	7.55433	6.02348e-05	2273	AVH80288.1 capsid protein [Canine vesivirus]	91.8	0	Faeces	Male	Adult	well	5
canine_calicivirus_a_perth_5	PV418561	8507	Perth Shelter	perth_5	canine_calicivirus	Viruses; Riboviria; Orthornavirae; Pisuviricota; Pisoniviricetes; Picornavirales; Caliciviridae; Vesivirus; unclassified Vesivirus	Canis familiaris	TBA	272.777	0.00932039	8507	AVI57685.1 nonstructural polyprotein, partial [Canine vesivirus]	91.4	0	Faeces	Male	Adult	NA	4
canine_calicivirus_b_perth_5	PV418562	8413	Perth Shelter	perth_5	canine_calicivirus	Viruses; Riboviria; Orthornavirae; Pisuviricota; Pisoniviricetes; Picornavirales; Caliciviridae; Vesivirus; unclassified Vesivirus	Canis familiaris	TBA	178.015	0.00606511	8450	AVH78324.1 non-structural polyprotein [Canine vesivirus]	92	0	Faeces	Male	Adult	NA	4
canine_calicivirus_c_perth_5	PV418563	4865	Perth Shelter	perth_5	canine_calicivirus	Viruses; Riboviria; Orthornavirae; Pisuviricota; Pisoniviricetes; Picornavirales; Caliciviridae; Vesivirus; unclassified Vesivirus	Canis familiaris	TBA	101.96	0.00203669	4926	AVH78324.1 non-structural polyprotein [Canine vesivirus]	99.2	0	Faeces	Male	Adult	NA	4
canine_calicivirus_centralwest_1	PV418564	8392	Central West Shelter	centralwest_1	canine_calicivirus	Viruses; Riboviria; Orthornavirae; Pisuviricota; Pisoniviricetes; Picornavirales; Caliciviridae; Vesivirus; unclassified Vesivirus	Canis familiaris	TBA	24.516	0.00103333	8392	AVI57685.1 nonstructural polyprotein, partial [Canine vesivirus]	97.8	0	Faeces	Male	Adult	emaciated, multiple wounds, lean	4
canine_calicivirus_hopevale_17	PV418565	8421	Hope Vale QLD	hopevale_17	canine_calicivirus	Viruses; Riboviria; Orthornavirae; Pisuviricota; Pisoniviricetes; Picornavirales; Caliciviridae; Vesivirus; unclassified Vesivirus	Canis familiaris	TBA	214.592	0.00910578	8421	QGZ93007.1 non-structural protein [Canine vesivirus]	99.2	0	Rectal Swab	Male	Adult	well	2
canine_calicivirus_hopevale_3	PV418566	8319	Hope Vale QLD	hopevale_3	canine_calicivirus	Viruses; Riboviria; Orthornavirae; Pisuviricota; Pisoniviricetes; Picornavirales; Caliciviridae; Vesivirus; unclassified Vesivirus	Canis familiaris	TBA	31.8305	0.00108927	8319	QGZ93007.1 non-structural protein [Canine vesivirus]	98.2	0	Rectal Swab	Female	Adult	well	2
canine_calicivirus_hopevale_5	PV418567	8319	Hope Vale QLD	hopevale_5	canine_calicivirus	Viruses; Riboviria; Orthornavirae; Pisuviricota; Pisoniviricetes; Picornavirales; Caliciviridae; Vesivirus; unclassified Vesivirus	Canis familiaris	TBA	44.1593	0.00242125	8319	QGZ93007.1 non-structural protein [Canine vesivirus]	99.4	0	Rectal Swab	Male	Puppy	well	2
canine_calicivirus_huntervalley_7	PV418568	7683	Hunter Valley Shelter	huntervalley_7	canine_calicivirus	Viruses; Riboviria; Orthornavirae; Pisuviricota; Pisoniviricetes; Picornavirales; Caliciviridae; Vesivirus; unclassified Vesivirus	Canis familiaris	TBA	17.0308	0.000500044	7683	ACV95473.1 non-structural polyprotein [Calicivirus isolate Allston 2009/US]	98.3	0	Faeces	Male	Puppy	well, in rehab leg amp	3
canine_calicivirus_like_centralwest_3	PV418569	8436	Central West Shelter	centralwest_3	canine_calicivirus_like	Viruses; Riboviria; Orthornavirae; Pisuviricota; Pisoniviricetes; Picornavirales; Caliciviridae; Vesivirus; unclassified Vesivirus	Canis familiaris	TBA	12.5518	0.000518606	8436	NP_777373.1 non-structural polyprotein [Canine vesivirus]	79.8	0	Faeces	Male	Puppy	well	5
canine_calicivirus_like_illawarra_3	PV418570	8579	Illawarra Shelter	illawarra_3	canine_calicivirus_like	Viruses; Riboviria; Orthornavirae; Pisuviricota; Pisoniviricetes; Picornavirales; Caliciviridae; Vesivirus; unclassified Vesivirus	Canis familiaris	TBA	280.875	0.00981236	8588	NP_777373.1 non-structural polyprotein [Canine vesivirus]	79.2	0	Faeces	Male	Adult	3/5 well, 1/5coat scruffy came in with fleas, 1/5 sore mouth, ,teeth, anxiety, arousal, body good	5
canine_calicivirus_like_illawarra_4	PV418571	8553	Illawarra Shelter	illawarra_4	canine_calicivirus_like	Viruses; Riboviria; Orthornavirae; Pisuviricota; Pisoniviricetes; Picornavirales; Caliciviridae; Vesivirus; unclassified Vesivirus	Canis familiaris	TBA	52.7639	0.00202435	8553	NP_777373.1 non-structural polyprotein [Canine vesivirus]	79.2	0	Faeces	Unknown	Adult	1/2 well,hair missing on rear, 1/2 eye irritation, skin irritation, ear irritation	2
canine_calicivirus_like_illawarra_5	PV418572	8549	Illawarra Shelter	illawarra_5	canine_calicivirus_like	Viruses; Riboviria; Orthornavirae; Pisuviricota; Pisoniviricetes; Picornavirales; Caliciviridae; Vesivirus; unclassified Vesivirus	Canis familiaris	TBA	71.2851	0.00271559	8559	NP_777373.1 non-structural polyprotein [Canine vesivirus]	79.4	0	Faeces	Male	Puppy	well,scares on muzzel, 1/3 underweight malnourised	3
canine_calicivirus_perth_3	PV418573	8408	Perth Shelter	perth_3	canine_calicivirus	Viruses; Riboviria; Orthornavirae; Pisuviricota; Pisoniviricetes; Picornavirales; Caliciviridae; Vesivirus; unclassified Vesivirus	Canis familiaris	TBA	35.8497	0.00122712	8408	AVI57685.1 nonstructural polyprotein, partial [Canine vesivirus]	98.3	0	Faeces	Male	Adult	NA	5
canine_coronavirus_huntervalley_6	PV418574	30794	Hunter Valley Shelter	huntervalley_6	canine_coronavirus	Viruses; Riboviria; Orthornavirae; Pisuviricota; Pisoniviricetes; Nidovirales; Cornidovirineae; Coronaviridae; Orthocoronavirinae; Alphacoronavirus; Tegacovirus; Alphacoronavirus 1	Canis familiaris	TBA	2612.86	0.339056	30794	UUT43979.1 ORF1a polyprotein [Canine coronavirus]	95.4	0	Faeces	Male	Adult	well	5
canine_kobuvirus_centralwest_2	PV418576	8180	Central West Shelter	centralwest_2	canine_kobuvirus	Viruses; Riboviria; Orthornavirae; Pisuviricota; Pisoniviricetes; Picornavirales; Picornaviridae; Kodimesavirinae; Kobuvirus; unclassified Kobuvirus	Canis familiaris	TBA	55.5707	0.00203697	8180	AZS64122.1 polyprotein [Canine kobuvirus]	99.4	0	Faeces	Female	Puppy	well	3
canine_kobuvirus_centralwest_3	PV418577	8188	Central West Shelter	centralwest_3	canine_kobuvirus	Viruses; Riboviria; Orthornavirae; Pisuviricota; Pisoniviricetes; Picornavirales; Picornaviridae; Kodimesavirinae; Kobuvirus; unclassified Kobuvirus	Canis familiaris	TBA	761.649	0.0308469	8188	AZS64122.1 polyprotein [Canine kobuvirus]	99.5	0	Faeces	Male	Puppy	well	5
canine_kobuvirus_centralwest_4	PV418578	8118	Central West Shelter	centralwest_4	canine_kobuvirus	Viruses; Riboviria; Orthornavirae; Pisuviricota; Pisoniviricetes; Picornavirales; Picornaviridae; Kodimesavirinae; Kobuvirus; unclassified Kobuvirus	Canis familiaris	TBA	15.0675	0.000500997	8118	UYL89622.1 polyprotein [Canine kobuvirus]	98.2	0	Faeces	Male	Puppy	well	4
canine_kobuvirus_centralwest_5	PV418579	8116	Central West Shelter	centralwest_5	canine_kobuvirus	Viruses; Riboviria; Orthornavirae; Pisuviricota; Pisoniviricetes; Picornavirales; Picornaviridae; Kodimesavirinae; Kobuvirus; unclassified Kobuvirus	Canis familiaris	TBA	10.4019	0.000452858	8116	AGH29114.1 polyprotein [Canine kobuvirus]	98.7	0	Faeces	Female	Puppy	well	3
canine_kobuvirus_coffsharbour_5	PV418575	7671	Coffs Harbour Shelter	coffsharbour_5	canine_kobuvirus	Viruses; Riboviria; Orthornavirae; Pisuviricota; Pisoniviricetes; Picornavirales; Picornaviridae; Kodimesavirinae; Kobuvirus; unclassified Kobuvirus	Canis familiaris	TBA	6.56682	0.000208969	7671	AGH29114.1 polyprotein [Canine kobuvirus]	95.2	0	Faeces	Female	Adult	emaciation	1
canine_kobuvirus_hopevale_15	PV418584	8063	Hope Vale QLD	hopevale_15	canine_kobuvirus	Viruses; Riboviria; Orthornavirae; Pisuviricota; Pisoniviricetes; Picornavirales; Picornaviridae; Kodimesavirinae; Kobuvirus; unclassified Kobuvirus	Canis familiaris	TBA	33.0322	0.00104849	8063	AGH29114.1 polyprotein [Canine kobuvirus]	99.1	0	Rectal Swab	Female	Adult	mangey	2
canine_kobuvirus_hopevale_3t13	PV418580	8138	Hope Vale QLD	hopevale_3t13	canine_kobuvirus	Viruses; Riboviria; Orthornavirae; Pisuviricota; Pisoniviricetes; Picornavirales; Picornaviridae; Kodimesavirinae; Kobuvirus; unclassified Kobuvirus	Canis familiaris	TBA	62.509	0.00191153	8138	UYL89622.1 polyprotein [Canine kobuvirus]	99.2	0	Rectal Swab	Female	Adult	good condition, thin, mature	3
canine_kobuvirus_hopevale_3t14	PV418581	8172	Hope Vale QLD	hopevale_3t14	canine_kobuvirus	Viruses; Riboviria; Orthornavirae; Pisuviricota; Pisoniviricetes; Picornavirales; Picornaviridae; Kodimesavirinae; Kobuvirus; unclassified Kobuvirus	Canis familiaris	TBA	2157.68	0.0664818	8172	UYL89622.1 polyprotein [Canine kobuvirus]	99.3	0	Rectal Swab	Female	Puppy	good condition, immature, 2/3 treated 2/7 ago with credelia	3
canine_kobuvirus_hopevale_3t16	PV418582	830	Hope Vale QLD	hopevale_3t16	canine_kobuvirus	Viruses; Riboviria; Orthornavirae; Pisuviricota; Pisoniviricetes; Picornavirales; Picornaviridae; Kodimesavirinae; Kobuvirus; unclassified Kobuvirus	Canis familiaris	TBA	2.53012	6.39077e-06	830	AHH25156.1 capsid protein, partial [Fox kobuvirus]	95.3	2.49e-189	Rectal Swab	Female	Adult	skinny, bled easily, clotting ok, mature	1
canine_kobuvirus_hopevale_4	PV418583	830	Hope Vale QLD	hopevale_4	canine_kobuvirus	Viruses; Riboviria; Orthornavirae; Pisuviricota; Pisoniviricetes; Picornavirales; Picornaviridae; Kodimesavirinae; Kobuvirus; unclassified Kobuvirus	Canis familiaris	TBA	22.0241	0.000107475	830	AHH25156.1 capsid protein, partial [Fox kobuvirus]	98.9	5.09e-198	Rectal Swab	Male	Puppy	well	3
canine_kobuvirus_huntervalley_3	PV418585	8177	Hunter Valley Shelter	huntervalley_3	canine_kobuvirus	Viruses; Riboviria; Orthornavirae; Pisuviricota; Pisoniviricetes; Picornavirales; Picornaviridae; Kodimesavirinae; Kobuvirus; unclassified Kobuvirus	Canis familiaris	TBA	722.186	0.0201941	8177	AGH29114.1 polyprotein [Canine kobuvirus]	99.6	0	Faeces	Female	Puppy	well, 2/3 had cleared hookworm	3
canine_kobuvirus_huntervalley_5	PV418586	8107	Hunter Valley Shelter	huntervalley_5	canine_kobuvirus	Viruses; Riboviria; Orthornavirae; Pisuviricota; Pisoniviricetes; Picornavirales; Picornaviridae; Kodimesavirinae; Kobuvirus; unclassified Kobuvirus	Canis familiaris	TBA	67.632	0.00274472	8107	UYL89622.1 polyprotein [Canine kobuvirus]	99.1	0	Faeces	Female	Adult	weaning puppies, 1/6 hookworm recently cleared	6
canine_kobuvirus_huntervalley_6	PV418587	8173	Hunter Valley Shelter	huntervalley_6	canine_kobuvirus	Viruses; Riboviria; Orthornavirae; Pisuviricota; Pisoniviricetes; Picornavirales; Picornaviridae; Kodimesavirinae; Kobuvirus; unclassified Kobuvirus	Canis familiaris	TBA	2107.23	0.061121	8173	AGH29114.1 polyprotein [Canine kobuvirus]	99.6	0	Faeces	Male	Adult	well	5
canine_kobuvirus_huntervalley_8	PV418588	8148	Hunter Valley Shelter	huntervalley_8	canine_kobuvirus	Viruses; Riboviria; Orthornavirae; Pisuviricota; Pisoniviricetes; Picornavirales; Picornaviridae; Kodimesavirinae; Kobuvirus; unclassified Kobuvirus	Canis familiaris	TBA	42.0449	0.00116488	8148	AGH29114.1 polyprotein [Canine kobuvirus]	99.5	0	Faeces	Male	Adult	well, giardia	1
canine_kobuvirus_illawarra_1	PV418589	8167	Illawarra Shelter	illawarra_1	canine_kobuvirus	Viruses; Riboviria; Orthornavirae; Pisuviricota; Pisoniviricetes; Picornavirales; Picornaviridae; Kodimesavirinae; Kobuvirus; unclassified Kobuvirus	Canis familiaris	TBA	779.844	0.0325955	8167	AGH29114.1 polyprotein [Canine kobuvirus]	99.5	0	Faeces	Male	Adult	well	5
canine_kobuvirus_illawarra_5	PV418590	8166	Illawarra Shelter	illawarra_5	canine_kobuvirus	Viruses; Riboviria; Orthornavirae; Pisuviricota; Pisoniviricetes; Picornavirales; Picornaviridae; Kodimesavirinae; Kobuvirus; unclassified Kobuvirus	Canis familiaris	TBA	347.031	0.0125596	8166	AGH29114.1 polyprotein [Canine kobuvirus]	99.4	0	Faeces	Male	Puppy	well,scares on muzzel, 1/3 underweight malnourised	3
canine_kobuvirus_perth_5	PV418591	8154	Perth Shelter	perth_5	canine_kobuvirus	Viruses; Riboviria; Orthornavirae; Pisuviricota; Pisoniviricetes; Picornavirales; Picornaviridae; Kodimesavirinae; Kobuvirus; unclassified Kobuvirus	Canis familiaris	TBA	200.492	0.00657325	8154	AZS64122.1 polyprotein [Canine kobuvirus]	99.4	0	Faeces	Male	Adult	NA	4
canine_parvovirus_hopevale_4	PV418592	4842	Hope Vale QLD	hopevale_4	canine_parvovirus	Viruses; Monodnaviria; Shotokuvirae; Cossaviricota; Quintoviricetes; Piccovirales; Parvoviridae; Parvovirinae; Protoparvovirus; Protoparvovirus carnivoran1	Canis familiaris	TBA	110.603	0.00289071	4842	CAE47434.1 capsid polyprotein [Canine parvovirus]	99.7	0	Rectal Swab	Male	Puppy	well	3
canine_picodicistrovirus_centralwest_2	PV418594	6609	Central West Shelter	centralwest_2	canine_picodicistrovirus	Viruses; Riboviria; Orthornavirae; Pisuviricota; Pisoniviricetes; Picornavirales; Picornaviridae; Kodimesavirinae; Dicipivirus; Cadicivirus A	Canis familiaris	TBA	157.505	0.00471354	6609	WDW25671.1 MAG: polyprotein P2-P3 [Canine picodicistrovirus]	97.7	0	Faeces	Female	Puppy	well	3
canine_picodicistrovirus_centralwest_3	PV418595	8715	Central West Shelter	centralwest_3	canine_picodicistrovirus	Viruses; Riboviria; Orthornavirae; Pisuviricota; Pisoniviricetes; Picornavirales; Picornaviridae; Kodimesavirinae; Dicipivirus; Cadicivirus A	Canis familiaris	TBA	179.055	0.00773102	8715	WDW25671.1 MAG: polyprotein P2-P3 [Canine picodicistrovirus]	97.6	0	Faeces	Male	Puppy	well	5
canine_picodicistrovirus_coffsharbour_5	PV418593	762	Coffs Harbour Shelter	coffsharbour_5	canine_picodicistrovirus	Viruses; Riboviria; Orthornavirae; Pisuviricota; Pisoniviricetes; Picornavirales; Picornaviridae; Kodimesavirinae; Dicipivirus; Cadicivirus A	Canis familiaris	TBA	3.52756	1.12618e-05	762	AFB77701.1 polyprotein P2-P3 [Canine picodicistrovirus]	97.6	8.13e-166	Faeces	Female	Adult	emaciation	1
canine_picodicistrovirus_hopevale_3t13	PV418596	2351	Hope Vale QLD	hopevale_3t13	canine_picodicistrovirus	Viruses; Riboviria; Orthornavirae; Pisuviricota; Pisoniviricetes; Picornavirales; Picornaviridae; Kodimesavirinae; Dicipivirus; Cadicivirus A	Canis familiaris	TBA	5.40153	4.74069e-05	2351	AFB77701.1 polyprotein P2-P3 [Canine picodicistrovirus]	88.5	0	Rectal Swab	Female	Adult	good condition, thin, mature	3
canine_picodicistrovirus_hopevale_3t14	PV418597	8864	Hope Vale QLD	hopevale_3t14	canine_picodicistrovirus	Viruses; Riboviria; Orthornavirae; Pisuviricota; Pisoniviricetes; Picornavirales; Picornaviridae; Kodimesavirinae; Dicipivirus; Cadicivirus A	Canis familiaris	TBA	739.656	0.0247626	8891	AFB77699.1 polyprotein P2-P3 [Canine picodicistrovirus]	97.7	0	Rectal Swab	Female	Puppy	good condition, immature, 2/3 treated 2/7 ago with credelia	3
canine_picodicistrovirus_huntervalley_5	PV418598	8718	Hunter Valley Shelter	huntervalley_5	canine_picodicistrovirus	Viruses; Riboviria; Orthornavirae; Pisuviricota; Pisoniviricetes; Picornavirales; Picornaviridae; Kodimesavirinae; Dicipivirus; Cadicivirus A	Canis familiaris	TBA	25.6504	0.00111898	8718	YP_007935798.1 polyprotein P2-P3 [Canine picodicistrovirus]	96.2	0	Faeces	Female	Adult	weaning puppies, 1/6 hookworm recently cleared	6
canine_picodicistrovirus_perth_2a	PV418599	8746	Perth Shelter	perth_2	canine_picodicistrovirus	Viruses; Riboviria; Orthornavirae; Pisuviricota; Pisoniviricetes; Picornavirales; Picornaviridae; Kodimesavirinae; Dicipivirus; Cadicivirus A	Canis familiaris	TBA	56.5653	0.00277676	8746	WDW25671.1 MAG: polyprotein P2-P3 [Canine picodicistrovirus]	97.4	0	Faeces	Male	Puppy	NA	3
canine_picodicistrovirus_perth_2b	PV418600	4042	Perth Shelter	perth_2	canine_picodicistrovirus	Viruses; Riboviria; Orthornavirae; Pisuviricota; Pisoniviricetes; Picornavirales; Picornaviridae; Kodimesavirinae; Dicipivirus; Cadicivirus A	Canis familiaris	TBA	39.7677	0.000895386	4042	AFB77699.1 polyprotein P2-P3 [Canine picodicistrovirus]	97.2	0	Faeces	Male	Puppy	NA	3
canine_picodicistrovirus_perth_4	PV418601	8406	Perth Shelter	perth_4	canine_picodicistrovirus	Viruses; Riboviria; Orthornavirae; Pisuviricota; Pisoniviricetes; Picornavirales; Picornaviridae; Kodimesavirinae; Dicipivirus; Cadicivirus A	Canis familiaris	TBA	43.0813	0.00182087	8406	WDW25671.1 MAG: polyprotein P2-P3 [Canine picodicistrovirus]	97.7	0	Faeces	Female	Adult	NA	3
canine_picodicistrovirus_perth_6	PV418602	6668	Perth Shelter	perth_6	canine_picodicistrovirus	Viruses; Riboviria; Orthornavirae; Pisuviricota; Pisoniviricetes; Picornavirales; Picornaviridae; Kodimesavirinae; Dicipivirus; Cadicivirus A	Canis familiaris	TBA	3195.1	0.106545	6668	WDW25671.1 MAG: polyprotein P2-P3 [Canine picodicistrovirus]	97.4	0	Faeces	Female	Adult	NA	4
canine_picodicistrovirus_perth_7	PV418603	8721	Perth Shelter	perth_7	canine_picodicistrovirus	Viruses; Riboviria; Orthornavirae; Pisuviricota; Pisoniviricetes; Picornavirales; Picornaviridae; Kodimesavirinae; Dicipivirus; Cadicivirus A	Canis familiaris	TBA	156.588	0.00685668	8721	YP_007935798.1 polyprotein P2-P3 [Canine picodicistrovirus]	96.8	0	Faeces	Female	Adult	NA	4
canine_picornavirus_centralwest_5	PV418606	7609	Central West Shelter	centralwest_5	canine_picornavirus	Viruses; Riboviria; Orthornavirae; Pisuviricota; Pisoniviricetes; Picornavirales; Picornaviridae; Caphthovirinae; Mischivirus; Mischivirus D	Canis familiaris	TBA	22.5658	0.000946039	7609	WOK21466.1 polyprotein [Canine picornavirus]	94.5	0	Faeces	Female	Puppy	well	3
canine_picornavirus_coffsharbour_4_RdRp	PV418604	4439	Coffs Harbour Shelter	coffsharbour_4	canine_picornavirus	Viruses; Riboviria; Orthornavirae; Pisuviricota; Pisoniviricetes; Picornavirales; Picornaviridae; Caphthovirinae; Mischivirus; Mischivirus D	Canis familiaris	TBA	19.1611	0.00038381	4439	WOK21465.1 polyprotein [Canine picornavirus]	93.8	0	Faeces	Male	Adult	emaciation	1
canine_picornavirus_coffsharbour_4_start	PV418605	1297	Coffs Harbour Shelter	coffsharbour_4	canine_picornavirus	Viruses; Riboviria; Orthornavirae; Pisuviricota; Pisoniviricetes; Picornavirales; Picornaviridae; Caphthovirinae; Mischivirus; Mischivirus D	Canis familiaris	TBA	12.9838	7.47769e-05	1297	WDW25837.1 MAG: polyprotein [Canine picornavirus]	93.4	4.74e-156	Faeces	Male	Adult	emaciation	1
canine_picornavirus_hopevale_17	PV418609	7782	Hope Vale QLD	hopevale_17	canine_picornavirus	Viruses; Riboviria; Orthornavirae; Pisuviricota; Pisoniviricetes; Picornavirales; Picornaviridae; Caphthovirinae; Mischivirus; Mischivirus D	Canis familiaris	TBA	432.806	0.115225	8515	WDW25837.1 MAG: polyprotein [Canine picornavirus]	96.4	0	Rectal Swab	Male	Adult	well	2
canine_picornavirus_hopevale_3t13	PV418607	7828	Hope Vale QLD	hopevale_3t13	canine_picornavirus	Viruses; Riboviria; Orthornavirae; Pisuviricota; Pisoniviricetes; Picornavirales; Picornaviridae; Caphthovirinae; Mischivirus; Mischivirus D	Canis familiaris	TBA	106.88	0.00313648	7828	WDW25837.1 MAG: polyprotein [Canine picornavirus]	96.4	0	Rectal Swab	Female	Adult	good condition, thin, mature	3
canine_picornavirus_hopevale_3t15	PV418608	7811	Hope Vale QLD	hopevale_3t15	canine_picornavirus	Viruses; Riboviria; Orthornavirae; Pisuviricota; Pisoniviricetes; Picornavirales; Picornaviridae; Caphthovirinae; Mischivirus; Mischivirus D	Canis familiaris	TBA	341.237	0.0134896	7811	YP_005351240.1 polyprotein [Canine picornavirus]	97.6	0	Rectal Swab	Female	Puppy	mangey, skinny malnourished street dog immature	1
canine_pneumovirus_hopevale_40	PV418610	369	Hope Vale QLD	hopevale_40	canine_pneumovirus	Viruses; Riboviria; Orthornavirae; Negarnaviricota; Haploviricotina; Monjiviricetes; Mononegavirales; Pneumoviridae; unclassified Pneumoviridae	Canis familiaris	TBA	2.8374	4.26565e-06	369	YP_010774683.1 RNA-dependent RNA polymerase [Murine orthopneumovirus]	99.2	1.67e-79	Nasal Swab	Female	Puppy	mangey kennel cough thin	1
canine_respiratory_coronavirus_huntervalley_6_NSP8	PV418611	388	Hunter Valley Shelter	huntervalley_6	canine_respiratory_coronavirus	Viruses; Riboviria; Orthornavirae; Pisuviricota; Pisoniviricetes; Nidovirales; Cornidovirineae; Coronaviridae; Orthocoronavirinae; Betacoronavirus; Embecovirus; Betacoronavirus 1	Canis familiaris	TBA	3.86082	5.23781e-06	388	YP_009555251.1 nsp5 [Human coronavirus OC43]	96.9	9.01e-75	Faeces	Male	Adult	well	5
canine_respiratory_coronavirus_huntervalley_6_RdRp	PV418612	339	Hunter Valley Shelter	huntervalley_6	canine_respiratory_coronavirus	Viruses; Riboviria; Orthornavirae; Pisuviricota; Pisoniviricetes; Nidovirales; Cornidovirineae; Coronaviridae; Orthocoronavirinae; Betacoronavirus; Embecovirus; Betacoronavirus 1	Canis familiaris	TBA	2.65487	3.14268e-06	339	QPM65919.1 replicase, partial [Pecari tajacu coronavirus]	98.2	8.79e-75	Faeces	Male	Adult	well	5
norovirus_GVI_dog_centralwest_3	PV418613	7784	Central West Shelter	centralwest_3	norovirus	Viruses; Riboviria; Orthornavirae; Pisuviricota; Pisoniviricetes; Picornavirales; Caliciviridae; Norovirus; Norwalk virus	Canis familiaris	TBA	1502.45	0.0578195	8039	QHC83293.1 nonstructural polyprotein [Norovirus GVI]	96	0	Faeces	Male	Puppy	well	5
norovirus_GVI_dog_centralwest_4	PV418614	7866	Central West Shelter	centralwest_4	norovirus	Viruses; Riboviria; Orthornavirae; Pisuviricota; Pisoniviricetes; Picornavirales; Caliciviridae; Norovirus; Norwalk virus	Canis familiaris	TBA	4071.54	0.0013325	8289	QHC83293.1 nonstructural polyprotein [Norovirus GVI]	96.1	0	Faeces	Male	Puppy	well	4
norovirus_GVI_dog_centralwest_5	PV418615	7741	Central West Shelter	centralwest_5	norovirus	Viruses; Riboviria; Orthornavirae; Pisuviricota; Pisoniviricetes; Picornavirales; Caliciviridae; Norovirus; Norwalk virus	Canis familiaris	TBA	3566.67	0.00149	7948	QHC83293.1 nonstructural polyprotein [Norovirus GVI]	96	0	Faeces	Female	Puppy	well	3
norovirus_GVI_dog_hopevale_15	PV418616	7878	Hope Vale QLD	hopevale_15	norovirus	Viruses; Riboviria; Orthornavirae; Pisuviricota; Pisoniviricetes; Picornavirales; Caliciviridae; Norovirus; Norwalk virus	Canis familiaris	TBA	236.66	0.00753573	8260	QHC83293.1 nonstructural polyprotein [Norovirus GVI]	95.8	0	Rectal Swab	Female	Adult	mangey	2
norovirus_GVI_dog_hopevale_19	PV418617	7927	Hope Vale QLD	hopevale_19	norovirus	Viruses; Riboviria; Orthornavirae; Pisuviricota; Pisoniviricetes; Picornavirales; Caliciviridae; Norovirus; Norwalk virus	Canis familiaris	TBA	2616.77	0.0905065	8047	QHC83293.1 nonstructural polyprotein [Norovirus GVI]	95.8	0	Rectal Swab	Male	Puppy	mangey lots of ticks	1
norovirus_GVII_dog_hopevale_4	PV418618	7523	Hope Vale QLD	hopevale_4	norovirus	Viruses; Riboviria; Orthornavirae; Pisuviricota; Pisoniviricetes; Picornavirales; Caliciviridae; Norovirus; Norwalk virus	Canis familiaris	TBA	174.488	0.00711412	7616	YP_009679040.1 ORF1 polyprotein [Norovirus dog/GVI.1/HKU_Ca026F/2007/HKG]	98.3	0	Rectal Swab	Male	Puppy	well	3
rotavirus_A_centralwest_3_NSP1	PV418619	1534	Central West Shelter	centralwest_3	rotavirus_A	Viruses; Riboviria; Orthornavirae; Duplornaviricota; Resentoviricetes; Reovirales; Sedoreoviridae; Rotavirus; Rotavirus A	Canis familiaris	TBA	253.37	0.00191782	1534	QPT55007.1 NSP1 [Rotavirus A]	99	0	Faeces	Male	Puppy	well	5
rotavirus_A_centralwest_3_NSP2	PV418620	947	Central West Shelter	centralwest_3	rotavirus_A	Viruses; Riboviria; Orthornavirae; Duplornaviricota; Resentoviricetes; Reovirales; Sedoreoviridae; Rotavirus; Rotavirus A	Canis familiaris	TBA	37	0.000176268	947	QPT55015.1 NSP2 [Rotavirus A]	99	6.67e-209	Faeces	Male	Puppy	well	5
rotavirus_A_centralwest_3_NSP3	PV418621	1062	Central West Shelter	centralwest_3	rotavirus_A	Viruses; Riboviria; Orthornavirae; Duplornaviricota; Resentoviricetes; Reovirales; Sedoreoviridae; Rotavirus; Rotavirus A	Canis familiaris	TBA	239.463	0.00126738	1062	QPT55017.1 NSP3 [Rotavirus A]	99.7	1.21e-211	Faeces	Male	Puppy	well	5
rotavirus_A_centralwest_3_NSP4	PV418622	532	Central West Shelter	centralwest_3	rotavirus_A	Viruses; Riboviria; Orthornavirae; Duplornaviricota; Resentoviricetes; Reovirales; Sedoreoviridae; Rotavirus; Rotavirus A	Canis familiaris	TBA	18.0977	5.02582e-05	532	ULF48080.1 MAG: NSP4, partial [Rotavirus A]	96	1.21e-111	Faeces	Male	Puppy	well	5
rotavirus_A_centralwest_3_NSP5	PV418623	588	Central West Shelter	centralwest_3	rotavirus_A	Viruses; Riboviria; Orthornavirae; Duplornaviricota; Resentoviricetes; Reovirales; Sedoreoviridae; Rotavirus; Rotavirus A	Canis familiaris	TBA	2.95205	8.74055e-06	588	QPT55027.1 NSP5 [Rotavirus A]	98.5	1.69e-120	Faeces	Male	Puppy	well	5
rotavirus_A_centralwest_3_VP1	PV418624	3258	Central West Shelter	centralwest_3	rotavirus_A	Viruses; Riboviria; Orthornavirae; Duplornaviricota; Resentoviricetes; Reovirales; Sedoreoviridae; Rotavirus; Rotavirus A	Canis familiaris	TBA	223.199	0.00359674	3258	AHN09097.1 RNA-dependent RNA polymerase VP1 [Rotavirus A]	99.3	0	Faeces	Male	Puppy	well	5
rotavirus_A_centralwest_3_VP2	PV418625	2698	Central West Shelter	centralwest_3	rotavirus_A	Viruses; Riboviria; Orthornavirae; Duplornaviricota; Resentoviricetes; Reovirales; Sedoreoviridae; Rotavirus; Rotavirus A	Canis familiaris	TBA	302.239	0.00402648	2698	ULF48072.1 MAG: VP2, partial [Rotavirus A]	99.6	0	Faeces	Male	Puppy	well	5
rotavirus_A_centralwest_3_VP3	PV418626	2561	Central West Shelter	centralwest_3	rotavirus_A	Viruses; Riboviria; Orthornavirae; Duplornaviricota; Resentoviricetes; Reovirales; Sedoreoviridae; Rotavirus; Rotavirus A	Canis familiaris	TBA	280.146	0.00354138	2561	QPT54991.1 VP3 [Rotavirus A]	99.4	0	Faeces	Male	Puppy	well	5
rotavirus_A_centralwest_3_VP4	PV418627	2334	Central West Shelter	centralwest_3	rotavirus_A	Viruses; Riboviria; Orthornavirae; Duplornaviricota; Resentoviricetes; Reovirales; Sedoreoviridae; Rotavirus; Rotavirus A	Canis familiaris	TBA	26.7055	0.000288438	2334	QPT54992.1 VP4 [Rotavirus A]	92.5	0	Faeces	Male	Puppy	well	5
rotavirus_A_centralwest_3_VP6	PV418628	1142	Central West Shelter	centralwest_3	rotavirus_A	Viruses; Riboviria; Orthornavirae; Duplornaviricota; Resentoviricetes; Reovirales; Sedoreoviridae; Rotavirus; Rotavirus A	Canis familiaris	TBA	39.1734	0.000227254	1142	QPT54997.1 VP6 [Rotavirus A]	99.7	2.11e-278	Faeces	Male	Puppy	well	5
rotavirus_A_centralwest_3_VP7	PV418629	981	Central West Shelter	centralwest_3	rotavirus_A	Viruses; Riboviria; Orthornavirae; Duplornaviricota; Resentoviricetes; Reovirales; Sedoreoviridae; Rotavirus; Rotavirus A	Canis familiaris	TBA	17.8471	8.74055e-05	981	QPT55002.1 VP7 [Rotavirus A]	99.4	8.44e-231	Faeces	Male	Puppy	well	5
rotavirus_A_huntervalley_1_NSP1	PV418630	1534	Hunter Valley Shelter	huntervalley_1	rotavirus_A	Viruses; Riboviria; Orthornavirae; Duplornaviricota; Resentoviricetes; Reovirales; Sedoreoviridae; Rotavirus; Rotavirus A	Canis familiaris	TBA	7788.82	7.59097	1534	QPT55007.1 NSP1 [Rotavirus A]	99	0	Faeces	Female	Adult	well, 1/6 ear infection	6
rotavirus_A_huntervalley_1_NSP2	PV418631	1057	Hunter Valley Shelter	huntervalley_1	rotavirus_A	Viruses; Riboviria; Orthornavirae; Duplornaviricota; Resentoviricetes; Reovirales; Sedoreoviridae; Rotavirus; Rotavirus A	Canis familiaris	TBA	7330.63	0.856896	1057	WBT97839.1 nonstructural protein, partial [Rotavirus A]	98.5	1.07e-238	Faeces	Female	Adult	well, 1/6 ear infection	6
rotavirus_A_huntervalley_1_NSP3	PV418632	1078	Hunter Valley Shelter	huntervalley_1	rotavirus_A	Viruses; Riboviria; Orthornavirae; Duplornaviricota; Resentoviricetes; Reovirales; Sedoreoviridae; Rotavirus; Rotavirus A	Canis familiaris	TBA	7686.99	9.12033	1078	QPT55017.1 NSP3 [Rotavirus A]	99.7	7.33e-212	Faeces	Female	Adult	well, 1/6 ear infection	6
rotavirus_A_huntervalley_1_NSP4	PV418633	746	Hunter Valley Shelter	huntervalley_1	rotavirus_A	Viruses; Riboviria; Orthornavirae; Duplornaviricota; Resentoviricetes; Reovirales; Sedoreoviridae; Rotavirus; Rotavirus A	Canis familiaris	TBA	6132.12	0.293821	746	ULF48080.1 MAG: NSP4, partial [Rotavirus A]	96.7	1.56e-114	Faeces	Female	Adult	well, 1/6 ear infection	6
rotavirus_A_huntervalley_1_NSP5	PV418634	667	Hunter Valley Shelter	huntervalley_1	rotavirus_A	Viruses; Riboviria; Orthornavirae; Duplornaviricota; Resentoviricetes; Reovirales; Sedoreoviridae; Rotavirus; Rotavirus A	Canis familiaris	TBA	6107.32	0.0496165	667	ULF48081.1 MAG: NSP5, partial [Rotavirus A]	99.5	1.73e-125	Faeces	Female	Adult	well, 1/6 ear infection	6
rotavirus_A_huntervalley_1_VP1	PV418635	3267	Hunter Valley Shelter	huntervalley_1	rotavirus_A	Viruses; Riboviria; Orthornavirae; Duplornaviricota; Resentoviricetes; Reovirales; Sedoreoviridae; Rotavirus; Rotavirus A	Canis familiaris	TBA	7875.41	11.5628	3267	AHN09097.1 RNA-dependent RNA polymerase VP1 [Rotavirus A]	99.4	0	Faeces	Female	Adult	well, 1/6 ear infection	6
rotavirus_A_huntervalley_1_VP2	PV418636	2707	Hunter Valley Shelter	huntervalley_1	rotavirus_A	Viruses; Riboviria; Orthornavirae; Duplornaviricota; Resentoviricetes; Reovirales; Sedoreoviridae; Rotavirus; Rotavirus A	Canis familiaris	TBA	7828.45	10.0638	2707	ULF48072.1 MAG: VP2, partial [Rotavirus A]	99.6	0	Faeces	Female	Adult	well, 1/6 ear infection	6
rotavirus_A_huntervalley_1_VP3	PV418637	2561	Hunter Valley Shelter	huntervalley_1	rotavirus_A	Viruses; Riboviria; Orthornavirae; Duplornaviricota; Resentoviricetes; Reovirales; Sedoreoviridae; Rotavirus; Rotavirus A	Canis familiaris	TBA	7881.21	22.4951	2561	QPT54991.1 VP3 [Rotavirus A]	99.4	0	Faeces	Female	Adult	well, 1/6 ear infection	6
rotavirus_A_huntervalley_1_VP4	PV418638	2350	Hunter Valley Shelter	huntervalley_1	rotavirus_A	Viruses; Riboviria; Orthornavirae; Duplornaviricota; Resentoviricetes; Reovirales; Sedoreoviridae; Rotavirus; Rotavirus A	Canis familiaris	TBA	7632.46	1.12376	2350	QPT54992.1 VP4 [Rotavirus A]	99.6	0	Faeces	Female	Adult	well, 1/6 ear infection	6
rotavirus_A_huntervalley_1_VP6	PV418639	1194	Hunter Valley Shelter	huntervalley_1	rotavirus_A	Viruses; Riboviria; Orthornavirae; Duplornaviricota; Resentoviricetes; Reovirales; Sedoreoviridae; Rotavirus; Rotavirus A	Canis familiaris	TBA	7164.18	1.28914	1194	QPT54997.1 VP6 [Rotavirus A]	100	3.96e-290	Faeces	Female	Adult	well, 1/6 ear infection	6
rotavirus_A_huntervalley_3_NSP1	PV418640	1534	Hunter Valley Shelter	huntervalley_3	rotavirus_A	Viruses; Riboviria; Orthornavirae; Duplornaviricota; Resentoviricetes; Reovirales; Sedoreoviridae; Rotavirus; Rotavirus A	Canis familiaris	TBA	7768.62	1.36548	1534	QPT55007.1 NSP1 [Rotavirus A]	99	0	Faeces	Female	Puppy	well, 2/3 had cleared hookworm	3
rotavirus_A_huntervalley_3_NSP2	PV418641	1054	Hunter Valley Shelter	huntervalley_3	rotavirus_A	Viruses; Riboviria; Orthornavirae; Duplornaviricota; Resentoviricetes; Reovirales; Sedoreoviridae; Rotavirus; Rotavirus A	Canis familiaris	TBA	7010.75	0.214943	1054	WBT97839.1 nonstructural protein, partial [Rotavirus A]	98.5	2.07e-238	Faeces	Female	Puppy	well, 2/3 had cleared hookworm	3
rotavirus_A_huntervalley_3_NSP3	PV418642	1074	Hunter Valley Shelter	huntervalley_3	rotavirus_A	Viruses; Riboviria; Orthornavirae; Duplornaviricota; Resentoviricetes; Reovirales; Sedoreoviridae; Rotavirus; Rotavirus A	Canis familiaris	TBA	7703.7	1.02113	1074	QPT55017.1 NSP3 [Rotavirus A]	99.7	2.46e-212	Faeces	Female	Puppy	well, 2/3 had cleared hookworm	3
rotavirus_A_huntervalley_3_NSP4	PV418643	750	Hunter Valley Shelter	huntervalley_3	rotavirus_A	Viruses; Riboviria; Orthornavirae; Duplornaviricota; Resentoviricetes; Reovirales; Sedoreoviridae; Rotavirus; Rotavirus A	Canis familiaris	TBA	4830.27	0.0477093	750	ULF48080.1 MAG: NSP4, partial [Rotavirus A]	96.7	2.31e-114	Faeces	Female	Puppy	well, 2/3 had cleared hookworm	3
rotavirus_A_huntervalley_3_NSP5	PV418644	667	Hunter Valley Shelter	huntervalley_3	rotavirus_A	Viruses; Riboviria; Orthornavirae; Duplornaviricota; Resentoviricetes; Reovirales; Sedoreoviridae; Rotavirus; Rotavirus A	Canis familiaris	TBA	4355.19	0.0114766	667	ULF48081.1 MAG: NSP5, partial [Rotavirus A]	99.5	1.73e-125	Faeces	Female	Puppy	well, 2/3 had cleared hookworm	3
rotavirus_A_huntervalley_3_VP1	PV418645	3267	Hunter Valley Shelter	huntervalley_3	rotavirus_A	Viruses; Riboviria; Orthornavirae; Duplornaviricota; Resentoviricetes; Reovirales; Sedoreoviridae; Rotavirus; Rotavirus A	Canis familiaris	TBA	7812.34	1.06124	3267	AHN09097.1 RNA-dependent RNA polymerase VP1 [Rotavirus A]	99.3	0	Faeces	Female	Puppy	well, 2/3 had cleared hookworm	3
rotavirus_A_huntervalley_3_VP2	PV418646	2707	Hunter Valley Shelter	huntervalley_3	rotavirus_A	Viruses; Riboviria; Orthornavirae; Duplornaviricota; Resentoviricetes; Reovirales; Sedoreoviridae; Rotavirus; Rotavirus A	Canis familiaris	TBA	7823.97	1.60771	2707	ULF48072.1 MAG: VP2, partial [Rotavirus A]	99.7	0	Faeces	Female	Puppy	well, 2/3 had cleared hookworm	3
rotavirus_A_huntervalley_3_VP3	PV418647	2561	Hunter Valley Shelter	huntervalley_3	rotavirus_A	Viruses; Riboviria; Orthornavirae; Duplornaviricota; Resentoviricetes; Reovirales; Sedoreoviridae; Rotavirus; Rotavirus A	Canis familiaris	TBA	7851.2	1.34294	2561	QPT54991.1 VP3 [Rotavirus A]	99.4	0	Faeces	Female	Puppy	well, 2/3 had cleared hookworm	3
rotavirus_A_huntervalley_3_VP4	PV418648	2343	Hunter Valley Shelter	huntervalley_3	rotavirus_A	Viruses; Riboviria; Orthornavirae; Duplornaviricota; Resentoviricetes; Reovirales; Sedoreoviridae; Rotavirus; Rotavirus A	Canis familiaris	TBA	6486.68	0.343309	2343	QPT54992.1 VP4 [Rotavirus A]	99.4	0	Faeces	Female	Puppy	well, 2/3 had cleared hookworm	3
rotavirus_A_huntervalley_3_VP6	PV418649	1194	Hunter Valley Shelter	huntervalley_3	rotavirus_A	Viruses; Riboviria; Orthornavirae; Duplornaviricota; Resentoviricetes; Reovirales; Sedoreoviridae; Rotavirus; Rotavirus A	Canis familiaris	TBA	6152.04	0.218474	1194	QPT54997.1 VP6 [Rotavirus A]	100	3.96e-290	Faeces	Female	Puppy	well, 2/3 had cleared hookworm	3
rotavirus_A_huntervalley_3_VP7	PV418650	981	Hunter Valley Shelter	huntervalley_3	rotavirus_A	Viruses; Riboviria; Orthornavirae; Duplornaviricota; Resentoviricetes; Reovirales; Sedoreoviridae; Rotavirus; Rotavirus A	Canis familiaris	TBA	7427.95	0.174294	981	QPT55002.1 VP7 [Rotavirus A]	99.7	2.52e-232	Faeces	Female	Puppy	well, 2/3 had cleared hookworm	3
rotavirus_A_huntervalley_4_NSP1	PV418651	1534	Hunter Valley Shelter	huntervalley_4	rotavirus_A	Viruses; Riboviria; Orthornavirae; Duplornaviricota; Resentoviricetes; Reovirales; Sedoreoviridae; Rotavirus; Rotavirus A	Canis familiaris	TBA	7767.25	1.99976	1534	QPT55007.1 NSP1 [Rotavirus A]	99	0	Faeces	Male	Adult	underweight, hookworm recently cleared	2
rotavirus_A_huntervalley_4_NSP2	PV418652	1054	Hunter Valley Shelter	huntervalley_4	rotavirus_A	Viruses; Riboviria; Orthornavirae; Duplornaviricota; Resentoviricetes; Reovirales; Sedoreoviridae; Rotavirus; Rotavirus A	Canis familiaris	TBA	7019.9	0.230445	1054	WBT97839.1 nonstructural protein, partial [Rotavirus A]	98.5	2.07e-238	Faeces	Male	Adult	underweight, hookworm recently cleared	2
rotavirus_A_huntervalley_4_NSP3	PV418653	1078	Hunter Valley Shelter	huntervalley_4	rotavirus_A	Viruses; Riboviria; Orthornavirae; Duplornaviricota; Resentoviricetes; Reovirales; Sedoreoviridae; Rotavirus; Rotavirus A	Canis familiaris	TBA	7689.01	1.53049	1078	QPT55017.1 NSP3 [Rotavirus A]	99.7	7.33e-212	Faeces	Male	Adult	underweight, hookworm recently cleared	2
rotavirus_A_huntervalley_4_NSP4	PV418654	750	Hunter Valley Shelter	huntervalley_4	rotavirus_A	Viruses; Riboviria; Orthornavirae; Duplornaviricota; Resentoviricetes; Reovirales; Sedoreoviridae; Rotavirus; Rotavirus A	Canis familiaris	TBA	4989.48	0.084847	750	ULF48080.1 MAG: NSP4, partial [Rotavirus A]	96.7	2.31e-114	Faeces	Male	Adult	underweight, hookworm recently cleared	2
rotavirus_A_huntervalley_4_NSP5	PV418655	667	Hunter Valley Shelter	huntervalley_4	rotavirus_A	Viruses; Riboviria; Orthornavirae; Duplornaviricota; Resentoviricetes; Reovirales; Sedoreoviridae; Rotavirus; Rotavirus A	Canis familiaris	TBA	4722.6	0.0159317	667	ULF48081.1 MAG: NSP5, partial [Rotavirus A]	99.5	1.73e-125	Faeces	Male	Adult	underweight, hookworm recently cleared	2
rotavirus_A_huntervalley_4_VP1	PV418656	3267	Hunter Valley Shelter	huntervalley_4	rotavirus_A	Viruses; Riboviria; Orthornavirae; Duplornaviricota; Resentoviricetes; Reovirales; Sedoreoviridae; Rotavirus; Rotavirus A	Canis familiaris	TBA	7861.84	3.76884	3267	AHN09097.1 RNA-dependent RNA polymerase VP1 [Rotavirus A]	99.4	0	Faeces	Male	Adult	underweight, hookworm recently cleared	2
rotavirus_A_huntervalley_4_VP2	PV418657	2707	Hunter Valley Shelter	huntervalley_4	rotavirus_A	Viruses; Riboviria; Orthornavirae; Duplornaviricota; Resentoviricetes; Reovirales; Sedoreoviridae; Rotavirus; Rotavirus A	Canis familiaris	TBA	7828.91	3.38934	2707	ULF48072.1 MAG: VP2, partial [Rotavirus A]	99.6	0	Faeces	Male	Adult	underweight, hookworm recently cleared	2
rotavirus_A_huntervalley_4_VP3	PV418658	2561	Hunter Valley Shelter	huntervalley_4	rotavirus_A	Viruses; Riboviria; Orthornavirae; Duplornaviricota; Resentoviricetes; Reovirales; Sedoreoviridae; Rotavirus; Rotavirus A	Canis familiaris	TBA	7879.41	3.18395	2561	QPT54991.1 VP3 [Rotavirus A]	99.4	0	Faeces	Male	Adult	underweight, hookworm recently cleared	2
rotavirus_A_huntervalley_4_VP4	PV418659	2344	Hunter Valley Shelter	huntervalley_4	rotavirus_A	Viruses; Riboviria; Orthornavirae; Duplornaviricota; Resentoviricetes; Reovirales; Sedoreoviridae; Rotavirus; Rotavirus A	Canis familiaris	TBA	6674.4	0.414346	2344	QPT54992.1 VP4 [Rotavirus A]	99.7	0	Faeces	Male	Adult	underweight, hookworm recently cleared	2
rotavirus_A_huntervalley_4_VP6	PV418660	1194	Hunter Valley Shelter	huntervalley_4	rotavirus_A	Viruses; Riboviria; Orthornavirae; Duplornaviricota; Resentoviricetes; Reovirales; Sedoreoviridae; Rotavirus; Rotavirus A	Canis familiaris	TBA	6424.32	0.324604	1194	QPT54997.1 VP6 [Rotavirus A]	100	3.96e-290	Faeces	Male	Adult	underweight, hookworm recently cleared	2
rotavirus_A_huntervalley_4_VP7	PV418661	981	Hunter Valley Shelter	huntervalley_4	rotavirus_A	Viruses; Riboviria; Orthornavirae; Duplornaviricota; Resentoviricetes; Reovirales; Sedoreoviridae; Rotavirus; Rotavirus A	Canis familiaris	TBA	7499.41	0.193364	981	QPT55002.1 VP7 [Rotavirus A]	99.7	2.52e-232	Faeces	Male	Adult	underweight, hookworm recently cleared	2
rotavirus_A_myalllakedingo_4_NSP1	PV418662	317	Myall Lake National Park	myalllakedingo_4	rotavirus_A	Viruses; Riboviria; Orthornavirae; Duplornaviricota; Resentoviricetes; Reovirales; Sedoreoviridae; Rotavirus; Rotavirus A	Canis lupus dingo	TBA	3.29968	4.40398e-06	317	QYH50962.1 non-structural protein 1, partial [Rotavirus A TRUYO]	94.3	4.6e-70	Faeces	Unknown	Unknown	NA	1
rotavirus_A_myalllakedingo_4_NSP3	PV418663	280	Myall Lake National Park	myalllakedingo_4	rotavirus_A	Viruses; Riboviria; Orthornavirae; Duplornaviricota; Resentoviricetes; Reovirales; Sedoreoviridae; Rotavirus; Rotavirus A	Canis lupus dingo	TBA	2.1428	2.51656e-06	395	QYH50967.1 non-structural protein 3, partial [Rotavirus A TRUYO]	100	6.71e-51	Faeces	Unknown	Unknown	NA	1
rotavirus_A_myalllakedingo_4_VP1	PV418664	407	Myall Lake National Park	myalllakedingo_4	rotavirus_A	Viruses; Riboviria; Orthornavirae; Duplornaviricota; Resentoviricetes; Reovirales; Sedoreoviridae; Rotavirus; Rotavirus A	Canis lupus dingo	TBA	6.02948	1.06954e-05	407	ANT73249.1 structural protein VP1, partial [Human rotavirus A]	100	4.47e-88	Faeces	Unknown	Unknown	NA	1
rotavirus_I_centralwest_2_NSP1_2	PV418665	1462	Central West Shelter	centralwest_2	rotavirus_I	Viruses; Riboviria; Orthornavirae; Duplornaviricota; Resentoviricetes; Reovirales; Sedoreoviridae; Rotavirus; Rotavirus I	Canis familiaris	TBA	1038.31	0.00682311	1462	YP_009130669.1 NSP1-2 [Rotavirus I]	94.6	8.33e-286	Faeces	Female	Puppy	well	3
rotavirus_I_centralwest_2_NSP2	PV418666	998	Central West Shelter	centralwest_2	rotavirus_I	Viruses; Riboviria; Orthornavirae; Duplornaviricota; Resentoviricetes; Reovirales; Sedoreoviridae; Rotavirus; Rotavirus I	Canis familiaris	TBA	203.776	0.000917493	998	ULF48569.1 MAG: NSP2, partial [Rotavirus I]	97.8	6.74e-222	Faeces	Female	Puppy	well	3
rotavirus_I_centralwest_2_NSP3	PV418667	887	Central West Shelter	centralwest_2	rotavirus_I	Viruses; Riboviria; Orthornavirae; Duplornaviricota; Resentoviricetes; Reovirales; Sedoreoviridae; Rotavirus; Rotavirus I	Canis familiaris	TBA	1230.37	0.00494522	887	AKA63282.1 NSP3 [Rotavirus I]	94.8	9.62e-181	Faeces	Female	Puppy	well	3
rotavirus_I_centralwest_2_NSP4	PV418668	713	Central West Shelter	centralwest_2	rotavirus_I	Viruses; Riboviria; Orthornavirae; Duplornaviricota; Resentoviricetes; Reovirales; Sedoreoviridae; Rotavirus; Rotavirus I	Canis familiaris	TBA	285.523	0.000916173	713	AKA63283.1 NSP4 [Rotavirus I]	95.9	4.59e-145	Faeces	Female	Puppy	well	3
rotavirus_I_centralwest_2_NSP5	PV418669	524	Central West Shelter	centralwest_2	rotavirus_I	Viruses; Riboviria; Orthornavirae; Duplornaviricota; Resentoviricetes; Reovirales; Sedoreoviridae; Rotavirus; Rotavirus I	Canis familiaris	TBA	8.90267	2.17822e-05	524	ULF48560.1 MAG: NSP5, partial [Rotavirus I]	95.2	1.14e-97	Faeces	Female	Puppy	well	3
rotavirus_I_centralwest_2_VP1	PV418670	3496	Central West Shelter	centralwest_2	rotavirus_I	Viruses; Riboviria; Orthornavirae; Duplornaviricota; Resentoviricetes; Reovirales; Sedoreoviridae; Rotavirus; Rotavirus I	Canis familiaris	TBA	118.908	0.00187987	3496	ULF48550.1 MAG: VP1, partial [Rotavirus I]	98.8	0	Faeces	Female	Puppy	well	3
rotavirus_I_centralwest_2_VP2_partial	PV418671	2103	Central West Shelter	centralwest_2	rotavirus_I	Viruses; Riboviria; Orthornavirae; Duplornaviricota; Resentoviricetes; Reovirales; Sedoreoviridae; Rotavirus; Rotavirus I	Canis familiaris	TBA	38.9011	0.000369637	2103	ULF48551.1 MAG: VP2, partial [Rotavirus I]	99.6	0	Faeces	Female	Puppy	well	3
rotavirus_I_centralwest_2_VP3	PV418672	2138	Central West Shelter	centralwest_2	rotavirus_I	Viruses; Riboviria; Orthornavirae; Duplornaviricota; Resentoviricetes; Reovirales; Sedoreoviridae; Rotavirus; Rotavirus I	Canis familiaris	TBA	1089.64	0.0104429	2138	ULF48552.1 MAG: VP3, partial [Rotavirus I]	95.6	0	Faeces	Female	Puppy	well	3
rotavirus_I_centralwest_2_VP4	PV418673	2366	Central West Shelter	centralwest_2	rotavirus_I	Viruses; Riboviria; Orthornavirae; Duplornaviricota; Resentoviricetes; Reovirales; Sedoreoviridae; Rotavirus; Rotavirus I	Canis familiaris	TBA	163.362	0.00176238	2366	AKA63288.1 VP4 [Rotavirus I]	98.8	0	Faeces	Female	Puppy	well	3
rotavirus_I_centralwest_2_VP6	PV418674	1211	Central West Shelter	centralwest_2	rotavirus_I	Viruses; Riboviria; Orthornavirae; Duplornaviricota; Resentoviricetes; Reovirales; Sedoreoviridae; Rotavirus; Rotavirus I	Canis familiaris	TBA	9.34765	5.28053e-05	1211	YP_009130678.1 VP6 [Rotavirus I]	99.5	7.33e-280	Faeces	Female	Puppy	well	3
rotavirus_I_centralwest_2_VP7	PV418675	834	Central West Shelter	centralwest_2	rotavirus_I	Viruses; Riboviria; Orthornavirae; Duplornaviricota; Resentoviricetes; Reovirales; Sedoreoviridae; Rotavirus; Rotavirus I	Canis familiaris	TBA	653.022	0.00244951	834	AKA63290.1 VP7 [Rotavirus I]	77.4	1.05e-146	Faeces	Female	Puppy	well	3
rotavirus_I_huntervalley_1_NSP1_2	PV418676	1463	Hunter Valley Shelter	huntervalley_1	rotavirus_I	Viruses; Riboviria; Orthornavirae; Duplornaviricota; Resentoviricetes; Reovirales; Sedoreoviridae; Rotavirus; Rotavirus I	Canis familiaris	TBA	5087.44	0.0318962	1463	YP_009130669.1 NSP1-2 [Rotavirus I]	94.1	1.68e-285	Faeces	Female	Adult	well, 1/6 ear infection	6
rotavirus_I_huntervalley_1_NSP2	PV418677	1018	Hunter Valley Shelter	huntervalley_1	rotavirus_I	Viruses; Riboviria; Orthornavirae; Duplornaviricota; Resentoviricetes; Reovirales; Sedoreoviridae; Rotavirus; Rotavirus I	Canis familiaris	TBA	1287.48	0.00544585	1018	ULF48557.1 MAG: NSP2, partial [Rotavirus I]	97.8	7.64e-223	Faeces	Female	Adult	well, 1/6 ear infection	6
rotavirus_I_huntervalley_1_NSP3	PV418678	935	Hunter Valley Shelter	huntervalley_1	rotavirus_I	Viruses; Riboviria; Orthornavirae; Duplornaviricota; Resentoviricetes; Reovirales; Sedoreoviridae; Rotavirus; Rotavirus I	Canis familiaris	TBA	5031.36	0.021188	935	ULF48558.1 MAG: NSP3, partial [Rotavirus I]	88.7	5.7e-180	Faeces	Female	Adult	well, 1/6 ear infection	6
rotavirus_I_huntervalley_1_NSP4	PV418679	732	Hunter Valley Shelter	huntervalley_1	rotavirus_I	Viruses; Riboviria; Orthornavirae; Duplornaviricota; Resentoviricetes; Reovirales; Sedoreoviridae; Rotavirus; Rotavirus I	Canis familiaris	TBA	2196.28	0.00670905	732	AKA63283.1 NSP4 [Rotavirus I]	96.3	2.04e-145	Faeces	Female	Adult	well, 1/6 ear infection	6
rotavirus_I_huntervalley_1_NSP5	PV418680	549	Hunter Valley Shelter	huntervalley_1	rotavirus_I	Viruses; Riboviria; Orthornavirae; Duplornaviricota; Resentoviricetes; Reovirales; Sedoreoviridae; Rotavirus; Rotavirus I	Canis familiaris	TBA	61.2277	0.000140086	549	ULF48560.1 MAG: NSP5, partial [Rotavirus I]	94.7	1.91e-98	Faeces	Female	Adult	well, 1/6 ear infection	6
rotavirus_I_huntervalley_1_VP1	PV418681	3509	Hunter Valley Shelter	huntervalley_1	rotavirus_I	Viruses; Riboviria; Orthornavirae; Duplornaviricota; Resentoviricetes; Reovirales; Sedoreoviridae; Rotavirus; Rotavirus I	Canis familiaris	TBA	684.569	0.0100609	3509	ULF48550.1 MAG: VP1, partial [Rotavirus I]	98.8	0	Faeces	Female	Adult	well, 1/6 ear infection	6
rotavirus_I_huntervalley_1_VP2_partial	PV418682	2111	Hunter Valley Shelter	huntervalley_1	rotavirus_I	Viruses; Riboviria; Orthornavirae; Duplornaviricota; Resentoviricetes; Reovirales; Sedoreoviridae; Rotavirus; Rotavirus I	Canis familiaris	TBA	300.027	0.00263447	2111	ULF48551.1 MAG: VP2, partial [Rotavirus I]	99.6	0	Faeces	Female	Adult	well, 1/6 ear infection	6
rotavirus_I_huntervalley_1_VP3	PV418683	2095	Hunter Valley Shelter	huntervalley_1	rotavirus_I	Viruses; Riboviria; Orthornavirae; Duplornaviricota; Resentoviricetes; Reovirales; Sedoreoviridae; Rotavirus; Rotavirus I	Canis familiaris	TBA	5884.66	0.0583061	2095	ULF48552.1 MAG: VP3, partial [Rotavirus I]	96	0	Faeces	Female	Adult	well, 1/6 ear infection	6
rotavirus_I_huntervalley_1_VP4	PV418684	2366	Hunter Valley Shelter	huntervalley_1	rotavirus_I	Viruses; Riboviria; Orthornavirae; Duplornaviricota; Resentoviricetes; Reovirales; Sedoreoviridae; Rotavirus; Rotavirus I	Canis familiaris	TBA	1404.61	0.0138245	2366	AKA63288.1 VP4 [Rotavirus I]	98.5	0	Faeces	Female	Adult	well, 1/6 ear infection	6
rotavirus_I_huntervalley_1_VP6	PV418685	1224	Hunter Valley Shelter	huntervalley_1	rotavirus_I	Viruses; Riboviria; Orthornavirae; Duplornaviricota; Resentoviricetes; Reovirales; Sedoreoviridae; Rotavirus; Rotavirus I	Canis familiaris	TBA	15.6904	8.09119e-05	1224	YP_009130678.1 VP6 [Rotavirus I]	99.2	3e-280	Faeces	Female	Adult	well, 1/6 ear infection	6
rotavirus_I_huntervalley_1_VP7	PV418686	852	Hunter Valley Shelter	huntervalley_1	rotavirus_I	Viruses; Riboviria; Orthornavirae; Duplornaviricota; Resentoviricetes; Reovirales; Sedoreoviridae; Rotavirus; Rotavirus I	Canis familiaris	TBA	513.603	0.0018495	852	AKA63290.1 VP7 [Rotavirus I]	97.7	1.83e-192	Faeces	Female	Adult	well, 1/6 ear infection	6
rotavirus_I_huntervalley_2_VP4	PV418687	773	Hunter Valley Shelter	huntervalley_2	rotavirus_I	Viruses; Riboviria; Orthornavirae; Duplornaviricota; Resentoviricetes; Reovirales; Sedoreoviridae; Rotavirus; Rotavirus I	Canis familiaris	TBA	18.5938	6.77927e-05	773	AKA63288.1 VP4 [Rotavirus I]	97.3	3.79e-169	Faeces	Male	Adult	well, 1/4 underweight	4
rotavirus_I_huntervalley_2_VP7	PV418688	802	Hunter Valley Shelter	huntervalley_2	rotavirus_I	Viruses; Riboviria; Orthornavirae; Duplornaviricota; Resentoviricetes; Reovirales; Sedoreoviridae; Rotavirus; Rotavirus I	Canis familiaris	TBA	11.51	4.28892e-05	802	AKA63290.1 VP7 [Rotavirus I]	97.7	1.12e-191	Faeces	Male	Adult	well, 1/4 underweight	4
rotavirus_I_huntervalley_5_NSP1_2	PV418689	1452	Hunter Valley Shelter	huntervalley_5	rotavirus_I	Viruses; Riboviria; Orthornavirae; Duplornaviricota; Resentoviricetes; Reovirales; Sedoreoviridae; Rotavirus; Rotavirus I	Canis familiaris	TBA	289.879	0.00210028	1452	YP_009130669.1 NSP1-2 [Rotavirus I]	94.4	1.01e-285	Faeces	Female	Adult	weaning puppies, 1/6 hookworm recently cleared	6
rotavirus_I_huntervalley_5_NSP2	PV418690	975	Hunter Valley Shelter	huntervalley_5	rotavirus_I	Viruses; Riboviria; Orthornavirae; Duplornaviricota; Resentoviricetes; Reovirales; Sedoreoviridae; Rotavirus; Rotavirus I	Canis familiaris	TBA	69.0544	0.000337597	975	ULF48569.1 MAG: NSP2, partial [Rotavirus I]	97.7	7.76e-219	Faeces	Female	Adult	weaning puppies, 1/6 hookworm recently cleared	6
rotavirus_I_huntervalley_5_NSP3	PV418691	934	Hunter Valley Shelter	huntervalley_5	rotavirus_I	Viruses; Riboviria; Orthornavirae; Duplornaviricota; Resentoviricetes; Reovirales; Sedoreoviridae; Rotavirus; Rotavirus I	Canis familiaris	TBA	235.699	0.00111458	934	ULF48558.1 MAG: NSP3, partial [Rotavirus I]	88.7	7.78e-180	Faeces	Female	Adult	weaning puppies, 1/6 hookworm recently cleared	6
rotavirus_I_huntervalley_5_NSP4	PV418692	724	Hunter Valley Shelter	huntervalley_5	rotavirus_I	Viruses; Riboviria; Orthornavirae; Duplornaviricota; Resentoviricetes; Reovirales; Sedoreoviridae; Rotavirus; Rotavirus I	Canis familiaris	TBA	117.425	0.00042694	724	AKA63283.1 NSP4 [Rotavirus I]	95.9	5.17e-145	Faeces	Female	Adult	weaning puppies, 1/6 hookworm recently cleared	6
rotavirus_I_huntervalley_5_NSP5_frag	PV418693	338	Hunter Valley Shelter	huntervalley_5	rotavirus_I	Viruses; Riboviria; Orthornavirae; Duplornaviricota; Resentoviricetes; Reovirales; Sedoreoviridae; Rotavirus; Rotavirus I	Canis familiaris	TBA	7.95562	1.31817e-05	338	AKA63284.1 NSP5 [Rotavirus I]	97.3	7.5e-63	Faeces	Female	Adult	weaning puppies, 1/6 hookworm recently cleared	6
rotavirus_I_huntervalley_5_VP1	PV418694	3502	Hunter Valley Shelter	huntervalley_5	rotavirus_I	Viruses; Riboviria; Orthornavirae; Duplornaviricota; Resentoviricetes; Reovirales; Sedoreoviridae; Rotavirus; Rotavirus I	Canis familiaris	TBA	51.8444	0.00091759	3502	ULF48550.1 MAG: VP1, partial [Rotavirus I]	98.9	0	Faeces	Female	Adult	weaning puppies, 1/6 hookworm recently cleared	6
rotavirus_I_huntervalley_5_VP2_partial	PV418695	2119	Hunter Valley Shelter	huntervalley_5	rotavirus_I	Viruses; Riboviria; Orthornavirae; Duplornaviricota; Resentoviricetes; Reovirales; Sedoreoviridae; Rotavirus; Rotavirus I	Canis familiaris	TBA	71.3582	0.000757946	2119	ULF48551.1 MAG: VP2, partial [Rotavirus I]	99.7	0	Faeces	Female	Adult	weaning puppies, 1/6 hookworm recently cleared	6
rotavirus_I_huntervalley_5_VP3_partial	PV418696	2050	Hunter Valley Shelter	huntervalley_5	rotavirus_I	Viruses; Riboviria; Orthornavirae; Duplornaviricota; Resentoviricetes; Reovirales; Sedoreoviridae; Rotavirus; Rotavirus I	Canis familiaris	TBA	71.0302	0.000726456	2050	YP_009130676.1 VP3 [Rotavirus I]	92.2	0	Faeces	Female	Adult	weaning puppies, 1/6 hookworm recently cleared	6
rotavirus_I_huntervalley_5_VP4	PV418697	2363	Hunter Valley Shelter	huntervalley_5	rotavirus_I	Viruses; Riboviria; Orthornavirae; Duplornaviricota; Resentoviricetes; Reovirales; Sedoreoviridae; Rotavirus; Rotavirus I	Canis familiaris	TBA	100.666	0.0011966	2363	AKA63288.1 VP4 [Rotavirus I]	98.5	0	Faeces	Female	Adult	weaning puppies, 1/6 hookworm recently cleared	6
rotavirus_I_huntervalley_5_VP6_frag1	PV418698	493	Hunter Valley Shelter	huntervalley_5	rotavirus_I	Viruses; Riboviria; Orthornavirae; Duplornaviricota; Resentoviricetes; Reovirales; Sedoreoviridae; Rotavirus; Rotavirus I	Canis familiaris	TBA	4.10429	1.02524e-05	493	YP_009130678.1 VP6 [Rotavirus I]	98.2	1.52e-100	Faeces	Female	Adult	weaning puppies, 1/6 hookworm recently cleared	6
rotavirus_I_huntervalley_5_VP6_frag2	PV418699	501	Hunter Valley Shelter	huntervalley_5	rotavirus_I	Viruses; Riboviria; Orthornavirae; Duplornaviricota; Resentoviricetes; Reovirales; Sedoreoviridae; Rotavirus; Rotavirus I	Canis familiaris	TBA	9.50898	2.48987e-05	501	YP_009130678.1 VP6 [Rotavirus I]	100	3.56e-102	Faeces	Female	Adult	weaning puppies, 1/6 hookworm recently cleared	6
rotavirus_I_huntervalley_5_VP7	PV418700	848	Hunter Valley Shelter	huntervalley_5	rotavirus_I	Viruses; Riboviria; Orthornavirae; Duplornaviricota; Resentoviricetes; Reovirales; Sedoreoviridae; Rotavirus; Rotavirus I	Canis familiaris	TBA	44.7146	0.000194063	848	AKA63290.1 VP7 [Rotavirus I]	97.7	5.04e-192	Faeces	Female	Adult	weaning puppies, 1/6 hookworm recently cleared	6
rotavirus_I_huntervalley_6_NSP1_2	PV418701	1477	Hunter Valley Shelter	huntervalley_6	rotavirus_I	Viruses; Riboviria; Orthornavirae; Duplornaviricota; Resentoviricetes; Reovirales; Sedoreoviridae; Rotavirus; Rotavirus I	Canis familiaris	TBA	7370.7	0.165278	1477	YP_009130669.1 NSP1-2 [Rotavirus I]	94.4	1.44e-285	Faeces	Male	Adult	well	5
rotavirus_I_huntervalley_6_NSP2	PV418702	993	Hunter Valley Shelter	huntervalley_6	rotavirus_I	Viruses; Riboviria; Orthornavirae; Duplornaviricota; Resentoviricetes; Reovirales; Sedoreoviridae; Rotavirus; Rotavirus I	Canis familiaris	TBA	7090.46	0.0839557	1012	ULF48557.1 MAG: NSP2, partial [Rotavirus I]	98.4	5.39e-225	Faeces	Male	Adult	well	5
rotavirus_I_huntervalley_6_NSP3	PV418703	924	Hunter Valley Shelter	huntervalley_6	rotavirus_I	Viruses; Riboviria; Orthornavirae; Duplornaviricota; Resentoviricetes; Reovirales; Sedoreoviridae; Rotavirus; Rotavirus I	Canis familiaris	TBA	7276.52	0.0963149	924	ULF48558.1 MAG: NSP3, partial [Rotavirus I]	88.7	5.06e-180	Faeces	Male	Adult	well	5
rotavirus_I_huntervalley_6_NSP4	PV418704	734	Hunter Valley Shelter	huntervalley_6	rotavirus_I	Viruses; Riboviria; Orthornavirae; Duplornaviricota; Resentoviricetes; Reovirales; Sedoreoviridae; Rotavirus; Rotavirus I	Canis familiaris	TBA	5126.83	0.0239556	734	AKA63283.1 NSP4 [Rotavirus I]	95.9	6.07e-145	Faeces	Male	Adult	well	5
rotavirus_I_huntervalley_6_NSP5	PV418705	563	Hunter Valley Shelter	huntervalley_6	rotavirus_I	Viruses; Riboviria; Orthornavirae; Duplornaviricota; Resentoviricetes; Reovirales; Sedoreoviridae; Rotavirus; Rotavirus I	Canis familiaris	TBA	279.652	0.000565683	563	ULF48560.1 MAG: NSP5, partial [Rotavirus I]	94.7	8.15e-99	Faeces	Male	Adult	well	5
rotavirus_I_huntervalley_6_VP1	PV418706	3520	Hunter Valley Shelter	huntervalley_6	rotavirus_I	Viruses; Riboviria; Orthornavirae; Duplornaviricota; Resentoviricetes; Reovirales; Sedoreoviridae; Rotavirus; Rotavirus I	Canis familiaris	TBA	3241.36	0.0455171	3520	ULF48550.1 MAG: VP1, partial [Rotavirus I]	98.9	0	Faeces	Male	Adult	well	5
rotavirus_I_huntervalley_6_VP2_partial	PV418707	2100	Hunter Valley Shelter	huntervalley_6	rotavirus_I	Viruses; Riboviria; Orthornavirae; Duplornaviricota; Resentoviricetes; Reovirales; Sedoreoviridae; Rotavirus; Rotavirus I	Canis familiaris	TBA	3866.42	0.0290033	2100	ULF48551.1 MAG: VP2, partial [Rotavirus I]	99.7	0	Faeces	Male	Adult	well	5
rotavirus_I_huntervalley_6_VP3_partial	PV418708	2043	Hunter Valley Shelter	huntervalley_6	rotavirus_I	Viruses; Riboviria; Orthornavirae; Duplornaviricota; Resentoviricetes; Reovirales; Sedoreoviridae; Rotavirus; Rotavirus I	Canis familiaris	TBA	7623.37	0.240337	2043	YP_009130676.1 VP3 [Rotavirus I]	92.3	0	Faeces	Male	Adult	well	5
rotavirus_I_huntervalley_6_VP4	PV418709	2369	Hunter Valley Shelter	huntervalley_6	rotavirus_I	Viruses; Riboviria; Orthornavirae; Duplornaviricota; Resentoviricetes; Reovirales; Sedoreoviridae; Rotavirus; Rotavirus I	Canis familiaris	TBA	3516.82	0.0717736	2369	AKA63288.1 VP4 [Rotavirus I]	98.5	0	Faeces	Male	Adult	well	5
rotavirus_I_huntervalley_6_VP6	PV418710	1254	Hunter Valley Shelter	huntervalley_6	rotavirus_I	Viruses; Riboviria; Orthornavirae; Duplornaviricota; Resentoviricetes; Reovirales; Sedoreoviridae; Rotavirus; Rotavirus I	Canis familiaris	TBA	121.211	0.00056254	1254	ULF48554.1 MAG: VP6, partial [Rotavirus I]	99.5	1.11e-286	Faeces	Male	Adult	well	5
rotavirus_I_huntervalley_6_VP7	PV418711	867	Hunter Valley Shelter	huntervalley_6	rotavirus_I	Viruses; Riboviria; Orthornavirae; Duplornaviricota; Resentoviricetes; Reovirales; Sedoreoviridae; Rotavirus; Rotavirus I	Canis familiaris	TBA	2607.56	0.00816417	867	AKA63290.1 VP7 [Rotavirus I]	97.7	1.16e-192	Faeces	Male	Adult	well	5
sapovirus_GXIII_centralwest_2_first	PV418712	2945	Central West Shelter	centralwest_2	sapovirus_GXIII	Viruses; Riboviria; Orthornavirae; Pisuviricota; Pisoniviricetes; Picornavirales; Caliciviridae; Sapovirus; Sapporo virus	Canis familiaris	TBA	7.39253	9.70298e-05	2945	AEL19657.2 polyprotein [Sapovirus dog/AN210D/USA/2009]	89.8	0	Faeces	Female	Puppy	well	3
sapovirus_GXIII_centralwest_2_second	PV418713	3293	Central West Shelter	centralwest_2	sapovirus_GXIII	Viruses; Riboviria; Orthornavirae; Pisuviricota; Pisoniviricetes; Picornavirales; Caliciviridae; Sapovirus; Sapporo virus	Canis familiaris	TBA	8.587	0.000128053	3293	AEL19657.2 polyprotein [Sapovirus dog/AN210D/USA/2009]	83.6	0	Faeces	Female	Puppy	well	3
sapovirus_GXIII_centralwest_4_first	PV418714	651	Central West Shelter	centralwest_4	sapovirus_GXIII	Viruses; Riboviria; Orthornavirae; Pisuviricota; Pisoniviricetes; Picornavirales; Caliciviridae; Sapovirus; Sapporo virus	Canis familiaris	TBA	6.9278	1.99914e-05	651	AEL19657.2 polyprotein [Sapovirus dog/AN210D/USA/2009]	98.6	2.75e-145	Faeces	Male	Puppy	well	4
sapovirus_GXIII_centralwest_4_second	PV418715	1472	Central West Shelter	centralwest_4	sapovirus_GXIII	Viruses; Riboviria; Orthornavirae; Pisuviricota; Pisoniviricetes; Picornavirales; Caliciviridae; Sapovirus; Sapporo virus	Canis familiaris	TBA	8.81861	5.27047e-05	1472	ALT14131.1 polyprotein, partial [Sapovirus Bari/5020/2007/ITA]	89.8	0	Faeces	Male	Puppy	well	4
sapovirus_GXIII_centralwest_9_first	PV418716	3712	Central West Shelter	centralwest_9	sapovirus_GXIII	Viruses; Riboviria; Orthornavirae; Pisuviricota; Pisoniviricetes; Picornavirales; Caliciviridae; Sapovirus; Sapporo virus	Canis familiaris	TBA	7.46686	0.000125767	3712	AEL19657.2 polyprotein [Sapovirus dog/AN210D/USA/2009]	89.4	0	Faeces	Female	Adult	mammory cancer?	1
sapovirus_GXIII_centralwest_9_second	PV418717	1798	Central West Shelter	centralwest_9	sapovirus_GXIII	Viruses; Riboviria; Orthornavirae; Pisuviricota; Pisoniviricetes; Picornavirales; Caliciviridae; Sapovirus; Sapporo virus	Canis familiaris	TBA	10.2125	8.31791e-05	1798	ALT14127.1 polyprotein, partial [Sapovirus Bari/253/2007/ITA]	85.5	0	Faeces	Female	Adult	mammory cancer?	1
sapovirus_GXIII_hopevale_3t13	PV418718	7344	Hope Vale QLD	hopevale_3t13	sapovirus_GXIII	Viruses; Riboviria; Orthornavirae; Pisuviricota; Pisoniviricetes; Picornavirales; Caliciviridae; Sapovirus; Sapporo virus	Canis familiaris	TBA	105.676	0.002894	7344	AEL19657.2 polyprotein [Sapovirus dog/AN210D/USA/2009]	97.3	0	Rectal Swab	Female	Adult	good condition, thin, mature	3
sapovirus_GXIII_hopevale_3t14	PV418719	1830	Hope Vale QLD	hopevale_3t14	sapovirus_GXIII	Viruses; Riboviria; Orthornavirae; Pisuviricota; Pisoniviricetes; Picornavirales; Caliciviridae; Sapovirus; Sapporo virus	Canis familiaris	TBA	4.98579	3.38409e-05	1830	ALT14127.1 polyprotein, partial [Sapovirus Bari/253/2007/ITA]	96.7	0	Rectal Swab	Female	Puppy	good condition, immature, 2/3 treated 2/7 ago with credelia	3
sapovirus_GXIII_huntervalley_3	PV418720	7306	Hunter Valley Shelter	huntervalley_3	sapovirus_GXIII	Viruses; Riboviria; Orthornavirae; Pisuviricota; Pisoniviricetes; Picornavirales; Caliciviridae; Sapovirus; Sapporo virus	Canis familiaris	TBA	819.838	0.0204893	7306	AEL19657.2 polyprotein [Sapovirus dog/AN210D/USA/2009]	86.4	0	Faeces	Female	Puppy	well, 2/3 had cleared hookworm	3
sapovirus_GXIII_perth_1	PV418721	7293	Perth Shelter	perth_1	sapovirus_GXIII	Viruses; Riboviria; Orthornavirae; Pisuviricota; Pisoniviricetes; Picornavirales; Caliciviridae; Sapovirus; Sapporo virus	Canis familiaris	TBA	30.9903	9.80611e-06	7440	AEL19657.2 polyprotein [Sapovirus dog/AN210D/USA/2009]	87.3	0	Faeces	Male	Adult	NA	5
ucalufa_virus_hopevale_19_capsid	PV418723	1820	Hope Vale QLD	hopevale_19	ucalufa_virus_43	Viruses; Monodnaviria; Shotokuvirae; Cossaviricota; Quintoviricetes; Piccovirales; Parvoviridae; Parvovirinae; Copiparvovirus	Canis familiaris	TBA	15.5023	0.000126742	1820	YP_009116877.1 VP1 [Sesavirus CSL10538]	62	1.93e-242	Rectal Swab	Male	Puppy	mangey lots of ticks	1
ucalufa_virus_hopevale_19_polymerase_a	PV418722	1315	Hope Vale QLD	hopevale_19	ucalufa_virus_43	Viruses; Monodnaviria; Shotokuvirae; Cossaviricota; Quintoviricetes; Piccovirales; Parvoviridae; Parvovirinae; Copiparvovirus	Canis familiaris	TBA	16.8259	0.000102132	1315	YP_009116876.1 NS1 [Sesavirus CSL10538]	40.6	5.63e-96	Rectal Swab	Male	Puppy	mangey lots of ticks	1
