# Supplementary material for: Diverse viral pathogens in Australian canines: limited geographic structure and the first detection of an RNA virus in dingoes
Source: Virus Evol. 2025 May 22;11(1):veaf042. doi: 10.1093/ve/veaf042 (PMC12202209; doi:10.1093/ve/veaf042)
Supplement: Mifsud_Supplementary_Table_6_veaf042 [file mifsud_supplementary_table_6_veaf042.xlsx]

## Sheet: Supplementary_Table_5
Test	Chi_Squared	p_value
Sample Type virus number	17.0512	0.000198325
Host Sex virus number	2.73525	0.0981564
Host Age virus number	4.51623	0.104547
Sample Type virus abundance	19.005	7.46639e-05
Host Sex virus abundance	4.38486	0.0362594
Host Age virus abundance	3.98916	0.13607
Sample Type virus diversity	16.8754	0.000216545
Host Sex virus diversity	2.07815	0.149421
Host Age virus diversity	4.42652	0.109344
