# Supplementary material for: Diverse viral pathogens in Australian canines: limited geographic structure and the first detection of an RNA virus in dingoes
Source: Virus Evol. 2025 May 22;11(1):veaf042. doi: 10.1093/ve/veaf042 (PMC12202209; doi:10.1093/ve/veaf042)
Supplement: Mifsud_Supplementary_Table_7_veaf042 [file mifsud_supplementary_table_7_veaf042.xlsx]

## Sheet: dunn_test
variable	metric	comparison	Z	p_unadj	p_adj
sample_type	virus_count	Faeces - Nasal Swab	4.09487	4.22405e-05	0.000126722
sample_type	virus_count	Faeces - Rectal Swab	0.742507	0.45778	0.45778
sample_type	virus_count	Nasal Swab - Rectal Swab	-2.89242	0.00382282	0.00764565
sample_type	virus_diversity	Faeces - Nasal Swab	4.06227	4.85979e-05	0.000145794
sample_type	virus_diversity	Faeces - Rectal Swab	0.657468	0.51088	0.51088
sample_type	virus_diversity	Nasal Swab - Rectal Swab	-2.9357	0.00332793	0.00665585
sample_type	virus_abundance	Faeces - Nasal Swab	4.32485	1.52636e-05	4.57908e-05
sample_type	virus_abundance	Faeces - Rectal Swab	0.797287	0.425284	0.425284
sample_type	virus_abundance	Nasal Swab - Rectal Swab	-3.04391	0.00233524	0.00467048
