# Supplementary material for: Diverse viral pathogens in Australian canines: limited geographic structure and the first detection of an RNA virus in dingoes
Source: Virus Evol. 2025 May 22;11(1):veaf042. doi: 10.1093/ve/veaf042 (PMC12202209; doi:10.1093/ve/veaf042)
Supplement: Mifsud_Supplementary_Table_8_veaf042 [file mifsud_supplementary_table_8_veaf042.xlsx]

## Sheet: Sheet1
species	mantel_r	mantel_p_value
canine_astrovirus	0.713006	0.031
canine_calicivirus	-0.0796773	0.738
canine_kobuvirus	0.14908	0.153
canine_picodicistrovirus	-0.0479714	0.63
canine_picornavirus	0.46291	0.166667
norovirus	0	0.533333
rotavirus_A	0.298541	0.333333
rotavirus_I	0.866025	0.333333
sapovirus_GXIII	0.504871	0.133333
